# Supplementary material for: Concurrent outcomes from multiple approaches of epistasis analysis for human body mass index associated loci provide insights into obesity biology
Source: Sci Rep. 2022 May 4;12:7306. doi: 10.1038/s41598-022-11270-0 (PMC9068779; doi:10.1038/s41598-022-11270-0)
Supplement: Supplementary file 5 — Supplementary Information 5. [file 41598_2022_11270_MOESM5_ESM.xlsx]

## Sheet: Final_table_with_met
Table S1: Significant pairwise epistatic SNP interactions for BMI associated loci from the ADNI genotype matrix.
Interaction		Coordinates				Interaction score		Allele frequency				BMI association				Citation
RSID		SNP1		SNP2		Adjusted p-value*		SNP1		SNP2		Beta		p-value
SNP1	SNP2	Chromosome	Position	Chromosome	Position			Effect allele	Alternate allele	Effect allele	Alternate allele	SNP1	SNP2	SNP1	SNP2	SNP1	SNP2
						GMDR
rs10182181	rs2185027	chr2	25150296	chr6	153381622	<0.001	na	G: 0.494	A: 0.506	C: 0.302	A: 0.698	0.0307	0.014	8.78e-24	2.9e-05	25673413	30108127
						SNPRuler	AntEpiSeeker
rs929641	rs1436351	chr2	58792377	chr3	104617973	0.000290344	0.000115644	A: 0.576	G: 0.424	T: 0.735	G: 0.265	0.017	0.016	1.11e-07	8.34e-06	25673413	25673413
rs10132280	rs11126666	chr14	25928179	chr2	26928811	0.00130034	0.000623566	C: 0.703	A: 0.297	A: 0.273	G: 0.727	0.023	0.021	1.14e-11	1.33e-09	25673413	25673413
rs17522122	rs3824756	chr14	33302882	chr10	104359350	0.00147923	0.00115902	T: 0.464	G: 0.536	C: 0.096	T: 0.904	0.015	0.025	3.15e-06	2.95e-06	25673413	25673413
rs3184504	rs7970953	chr12	111884608	chr12	24075508	0.00397183	0.00168459	C: 0.515	T: 0.485	A: 0.308	G: 0.692	0.014	0.015	9.3e-06	6.19e-06	30108127	25673413
rs7757419	rs11709077	chr6	34439569	chr3	12336507	0.00503609	0.00176839	T: 0.19	A: 0.81	A: 0.108	G: 0.892	0.022	0.024	5.5e-08	1.81e-07	30108127	25673413
rs1167827	rs2836754	chr7	75163169	chr21	40291740	0.00321706	0.00264011	G: 0.581	A: 0.419	C: 0.596	T: 0.404	0.02	0.016	6.33e-10	4.16e-07	25673413	25673413
rs2275426	rs506338	chr1	46487552	chr11	64440920	0.0054957	0.0039388	A: 0.454	G: 0.546	C: 0.675	T: 0.325	0.015	0.015	2.96e-06	1.3e-05	25673413	30108127
rs968059	rs3127553	chr2	35404011	chr1	49438005	0.00587968	0.00463815	C: 0.368	A: 0.632	G: 0.354	A: 0.646	0.015	0.023	3.5e-06	1.2e-12	25673413	30108127
rs2228213	rs7024334	chr6	12124855	chr9	109072075	0.00876378	0.00527318	G: 0.656	A: 0.344	T: 0.218	G: 0.782	0.016	0.016	1.04e-06	1.4e-05	25673413	30108127
rs7613875	rs8050136	chr3	49971514	chr16	53816275	0.00917317	0.0078822	A: 0.53	C: 0.47	A: 0.398	C: 0.602	0.016	0.078	7.36e-07	4.4e-144	25673413	30108127
rs4984406	rs4776970	chr15	95268494	chr15	68080886	0.0121565	0.00995538	T: 0.493	C: 0.507	A: 0.62	T: 0.38	0.016	0.024	1.79e-07	8.9e-15	25673413	30108127
rs200810	rs6567160	chr6	97922184	chr18	57829135	0.0306963	0.0151888	T: 0.632	C: 0.368	C: 0.227	T: 0.773	0.014	0.056	6.94e-06	3.93e-53	25673413	25673413
rs12680842	rs4667682	chr8	95582606	chr2	172127920	0.0254525	0.0162636	A: 0.683	G: 0.317	T: 0.169	C: 0.831	0.014	0.018	1.69e-05	1.18e-05	25673413	25673413
rs6864049	rs7359397	chr5	124330522	chr16	28885659	0.0368019	0.0173352	G: 0.514	A: 0.486	T: 0.35	C: 0.65	0.016	0.031	3.62e-07	7.4e-23	25673413	30108127
rs2177596	rs17759796	chr2	227890283	chr22	22190163	0.0324076	0.0200528	T: 0.46	A: 0.54	A: 0.137	C: 0.863	0.017	0.018	5.61e-06	4.2e-05	25673413	30108127
rs7613875	rs1121980	chr3	49971514	chr16	53809247	0.039231	0.022975	A: 0.53	C: 0.47	A:0.443	G:0.557	0.016	0.079	7.36e-07	1.8e-142	25673413	30108127
						Plink --epistasis	Plink --fast-epistasis
rs285575	rs62034325	chr12	41921665	chr16	28538640	1.12e-06	2.201e-06	A: 491	G: 0.509	G: 0.345	A: 0.655	0.015	0.025	6.28e-07	2.6e-11	25673413	30108127
rs11181001	rs62034325	chr12	41948196	chr16	28538640	7.042e-05	5.515e-05	A: 0.467	G: 0.533	G: 0.345	A: 0.655	0.015	0.025	7.1e-07	2.6e-11	30108127	30108127
rs492400	rs17724992	chr2	219349752	chr19	18454825	9.808e-05	5.747e-05	C: 0.431	T: 0.569	A: 0.735	G: 0.265	0.016	0.019	4.17e-07	3.42e-08	25673413	25673413
Legend: 1) Beta and P value scores are reported from GWAS output on European cohorts [41][42][47][48].
2) Allele frequencies were extracted from VCF files of the ADNI study cohort.
3) BMI association metrics (Beta and p-value) were sourced from the meta-analysis study cited by the corresponding pubmed ID.
4)* P-value adjustedby 1000 permutation testing
