# Supplementary material for: Concurrent outcomes from multiple approaches of epistasis analysis for human body mass index associated loci provide insights into obesity biology
Source: Sci Rep. 2022 May 4;12:7306. doi: 10.1038/s41598-022-11270-0 (PMC9068779; doi:10.1038/s41598-022-11270-0)
Supplement: Supplementary file 6 — Supplementary Information 6. [file 41598_2022_11270_MOESM6_ESM.xlsx]

## Sheet: Cor_Pos
Supplementary Table 2: Selected human BMI associated loci from published large-scale meta-analysis studies.
SNP	Chromosome	Position	Effect Allele	Other Allele	Beta	P value	Pubmed ID
rs9660180	1	1723031	A	G	0.017	8.07e-07	25673413
rs7535528	1	2444414	G	A	0.018	3.2e-05	30108127
rs4243830	1	6577871	C	T	0.018	0.000523	25673413
rs10779751	1	11284336	A	G	0.015	8.54e-06	25673413
rs2271928	1	32127953	G	A	0.013	1.6e-05	30108127
rs4568876	1	32152518	T	C	0.018	1.13e-05	25673413
rs2296172	1	39835817	A	G	-0.008	0.046	30108127
rs2275426	1	46487552	A	G	0.015	2.96e-06	25673413
rs977747	1	47684677	T	G	0.017	8.65e-08	25673413
rs3127553	1	49438005	G	A	0.023	1.2e-12	30108127
rs657452	1	49589847	A	G	0.023	5.48e-13	25673413
rs4582848	1	50312200	A	C	0.018	3.7e-06	30108127
rs11583200	1	50559820	C	T	0.018	1.48e-08	25673413
rs4061073	1	54696743	G	A	0.015	1.71e-05	25673413
rs2481665	1	62594677	T	C	0.016	1.9e-07	25673413
rs7551318	1	69369837	T	G	0.027	0.00381	25673413
rs3101336	1	72751185	C	T	0.033	2.66e-26	25673413
rs2568958	1	72765116	G	A	-0.033	3.3e-25	30108127
rs2815752	1	72812440	G	A	-0.033	3e-25	30108127
rs7550173	1	72944617	A	T	-0.027	1.5e-16	30108127
rs1514175	1	74991644	A	G	0.07	8.16e-14	20935630
rs12042908	1	74997762	A	G	0.024	1.1e-14	30108127
rs12566985	1	75002193	G	A	0.024	3.28e-15	25673413
rs6695572	1	77945635	A	G	0.022	7.13e-06	25673413
rs17381664	1	78048331	T	C	-0.021	2.1e-10	30108127
rs12401738	1	78446761	A	G	0.021	1.15e-10	25673413
rs4130548	1	78463868	T	C	-0.021	1.5e-10	30108127
rs12406019	1	78678130	A	G	-0.013	1.3e-05	30108127
rs2389438	1	83692383	C	A	0.018	0.000155	25673413
rs10747472	1	96276198	C	G	0.018	7.64e-06	25673413
rs11165643	1	96924097	T	C	0.022	2.07e-12	25673413
rs1555543	1	96944797	A	C	-0.024	3.8e-10	30108127
rs3002271	1	97442229	A	C	0.019	3.75e-06	25673413
rs11185092	1	107886278	A	G	-0.018	0.0001	30108127
rs17024393	1	110154688	C	T	0.066	7.03e-14	25673413
rs1546924	1	112273485	T	C	0.014	1.2e-05	25673413
rs197412	1	112308953	T	C	-0.011	0.014	30108127
rs984222	1	119503843	C	G	0.011	0.00066	30108127
rs9659323	1	119504361	A	G	0.012	5.5e-05	25673413
rs17023223	1	119631174	T	C	0.01	0.0014	30108127
rs4357530	1	151103153	G	A	0.016	1.64e-06	25673413
rs4512652	1	151115690	G	C	0.018	9e-06	30108127
rs633715	1	177852580	T	C	-0.048	1.4e-33	30108127
rs543874	1	177889480	G	A	0.048	2.62e-35	25673413
rs10913469	1	177913519	T	C	-0.047	2.3e-23	30108127
rs10920678	1	190239907	A	G	0.015	1.43e-06	25673413
rs10754220	1	197244290	G	A	0.013	0.0013	30108127
rs2820292	1	201784287	C	A	0.02	1.83e-10	25673413
rs2494114	1	201801011	C	G	-0.02	9.5e-08	30108127
rs7550169	1	233294777	C	A	0.012	0.0002	25673413
rs1074657	1	243746634	T	C	-0.014	0.00018	30108127
rs12770228	10	21783634	G	A	-0.011	0.0063	30108127
rs118067556	10	63136165	C	T	-0.037	8.5e-05	30108127
rs2163188	10	65314711	G	C	-0.015	5e-05	30108127
rs10761785	10	65318766	G	T	0.013	4.07e-05	25673413
rs7899106	10	87410904	G	A	0.04	2.96e-08	25673413
rs11189513	10	99969568	A	G	0.012	0.0032	30108127
rs17094222	10	102395440	C	T	0.025	5.94e-11	25673413
rs3824756	10	104359350	C	T	0.025	2.95e-06	25673413
rs4409766	10	104616663	T	C	-0.028	5.2e-08	30108127
rs11191560	10	104869038	C	T	0.031	8.45e-09	25673413
rs7903146	10	114758349	C	T	0.023	1.11e-11	25673413
rs10886017	10	118672531	C	A	-0.014	5.3e-05	30108127
rs1561589	10	126695673	G	A	-0.016	2.5e-06	30108127
rs718948	10	126739338	C	T	0.016	1.72e-06	25673413
rs751008	10	129142417	A	G	0.02	6.62e-07	25673413
rs10540	11	494662	G	A	0.022	3.22e-06	25673413
rs7111341	11	2213166	T	C	0.012	0.000844	25673413
rs16937956	11	8404501	A	G	0.017	1.3e-07	30108127
rs10769908	11	8484089	C	T		1.2e-05	19079261
rs4929949	11	8604593	T	C	-0.017	2.6e-08	30108127
rs10840100	11	8669437	A	G	-0.021	3e-11	30108127
rs4256980	11	8673939	G	C	0.021	2.9e-11	25673413
rs7938308	11	13320533	C	T	-0.01	0.013	30108127
rs9633835	11	13345593	G	A	0.018	7.64e-06	25673413
rs7928810	11	17372443	C	A	-0.015	2e-06	30108127
rs1557765	11	17403639	C	T	0.015	1.72e-06	25673413
rs80317617	11	27362257	T	C	-0.022	0.0029	30108127
rs7481311	11	27583129	T	C	1.99	0.035	19079260
rs925946	11	27667202	T	G	0.029	5.9e-19	30108127
rs6265	11	27679916	C	T	0.042	3e-27	30108127
rs11030104	11	27684517	A	G	0.041	5.56e-28	25673413
rs10767664	11	27725986	T	A	-0.043	1.2e-24	30108127
rs2030323	11	27728539	A	C	-0.041	2e-27	30108127
rs607987	11	30223574	G	A	0.015	6.33e-05	25673413
rs4755726	11	43642130	T	G	0.017	4.7e-07	30108127
rs2176598	11	43864278	T	C	0.02	2.97e-08	25673413
rs10742752	11	45438374	C	T	0.014	6.53e-06	25673413
rs7124681	11	47529947	C	A	-0.026	1.2e-16	30108127
rs3817334	11	47650993	T	C	0.026	5.15e-17	25673413
rs10838738	11	47663049	A	G	-0.024	1.4e-13	30108127
rs3816605	11	47857253	T	C	0.021	7.3e-12	30108127
rs1391576	11	51394932	T	C	0.02	3.52e-05	25673413
rs1459104	11	55312533	A	G	0.013	0.00926	25673413
rs2845885	11	63869062	T	C	0.027	6.18e-05	25673413
rs506338	11	64440920	T	C	-0.015	1.3e-05	30108127
rs11607976	11	69279111	C	T	0.017	7.72e-07	25673413
rs11603334	11	72432985	A	G	0.018	9.4e-06	25673413
rs321358	11	110995971	G	A	0.014	0.00172	25673413
rs1816537	11	112968651	C	A	0.02	2.17e-07	25673413
rs12286929	11	115022404	G	A	0.022	1.31e-12	25673413
rs11611246	12	939480	T	G	0.021	2.13e-07	25673413
rs10772983	12	17141582	C	T	0.012	4.6e-05	30108127
rs7970953	12	24075508	A	G	0.015	6.19e-06	25673413
rs11170468	12	39430048	A	C	0.02	7.03e-08	25673413
rs1405552	12	41746673	G	A	0.015	2.6e-06	30108127
rs285575	12	41921665	A	G	0.015	6.28e-07	25673413
rs11181001	12	41948196	A	G	0.015	7.1e-07	30108127
rs11168854	12	49485373	G	C	0.016	1.43e-06	25673413
rs7138803	12	50247468	A	G	0.032	8.15e-24	25673413
rs1819844	12	68205604	A	G	-0.015	9.3e-05	30108127
rs2579103	12	90633507	C	A	0.021	4.47e-07	25673413
rs10777237	12	90643524	T	C	0.021	8.3e-07	30108127
rs11105839	12	91237920	T	A	0.013	3e-05	30108127
rs2372716	12	99573426	C	T	-0.015	2.9e-05	30108127
rs1464321	12	103656233	A	C	0.018	2.51e-05	25673413
rs1502337	12	111062852	T	C	0.014	5.97e-06	25673413
rs3184504	12	111884608	T	C	-0.014	9.3e-06	30108127
rs11065987	12	112072424	A	G	0.015	1.18e-06	25673413
rs17630235	12	112591686	G	A	0.016	6.44e-07	25673413
rs11057405	12	122781897	G	A	0.031	2.02e-08	25673413
rs4319547	12	123079035	A	G	-0.017	1.3e-06	30108127
rs7133378	12	124409502	G	A	-0.013	5.8e-05	30108127
rs10773049	12	124506631	C	T	0.014	5.84e-06	25673413
rs11247009	12	132701184	A	G	0.025	3.46e-06	25673413
rs9581854	13	28017782	C	T	-0.029	5.9e-10	30108127
rs4771122	13	28020180	G	A	0.027	2.6e-09	30108127
rs9507983	13	28620036	C	T	0.02	2.5e-07	25673413
rs1933437	13	28624294	G	A	0.019	3.8e-07	30108127
rs9595908	13	33184288	T	C	0.014	6.04e-06	25673413
rs12429545	13	54102206	A	G	0.033	1.09e-12	25673413
rs9563576	13	58670147	C	T	0.018	5.44e-06	25673413
rs2321882	13	59451989	G	C	-0.016	0.00036	30108127
rs9540493	13	66205704	A	G	0.017	1.42e-07	25673413
rs1441264	13	79580919	A	G	0.018	6.04e-08	25673413
rs1927790	13	96922191	T	C	-0.015	7.9e-07	30108127
rs9634489	13	97049004	G	A	0.016	3.59e-07	25673413
rs10132280	14	25928179	C	A	0.023	1.14e-11	25673413
rs12885454	14	29736838	C	A	0.021	1.94e-10	25673413
rs11847697	14	30515112	T	C	0.049	3.99e-09	25673413
rs17522122	14	33302882	T	G	0.015	3.15e-06	25673413
rs2415487	14	39025120	G	T	0.013	0.000158	25673413
rs12894211	14	69794551	C	T	0.021	6.8e-06	25673413
rs7141420	14	79899454	T	C	0.024	1.23e-14	25673413
rs10150332	14	79936964	T	C	-0.024	1.8e-07	30108127
rs7144011	14	79940383	G	T	-0.029	1.4e-14	30108127
rs3783890	14	93790276	T	C	0.019	7.59e-07	25673413
rs12147136	14	94072304	A	C	-0.011	0.0038	30108127
rs7161194	14	101529005	A	G	-0.017	2.5e-05	30108127
rs7143963	14	103304425	T	C	0.02	2.82e-07	25673413
rs709400	14	104149475	A	G	0.017	1.02e-07	25673413
rs12900158	15	47879627	C	T	0.051	0.000157	25673413
rs3736485	15	51748610	A	G	0.018	7.41e-09	25673413
rs4238331	15	59012133	T	G	-0.012	0.0011	30108127
rs17303831	15	62134332	T	C	0.028	0.0025	30108127
rs12899850	15	66051299	C	T	-0.018	0.00023	30108127
rs11637027	15	67937755	G	T	-0.021	9.4e-09	30108127
rs16951275	15	68077168	T	C	0.031	1.91e-17	25673413
rs4776970	15	68080886	A	T	0.024	8.9e-15	30108127
rs2241423	15	68086838	G	A	0.031	2.4e-17	30108127
rs7164727	15	73093991	T	C	0.018	6.83e-08	25673413
rs2759315	15	81009646	C	A	-0.012	0.00057	30108127
rs1439620	15	93429646	A	G	0.016	2.37e-06	25673413
rs7181659	15	95267483	A	G	0.016	2.4e-07	30108127
rs4984406	15	95268494	T	C	0.016	1.79e-07	25673413
rs11866815	16	387867	C	T	0.019	1.84e-07	25673413
rs758747	16	3627358	T	C	0.0225	7.47e-10	25673413
rs879620	16	4015729	C	T	-0.024	1.1e-09	30108127
rs2037912	16	4933939	G	C	0.011	0.00016	30108127
rs7189501	16	6175429	C	T	0.013	2.73e-05	25673413
rs4985155	16	15129459	A	G	0.015	4.78e-06	25673413
rs7200543	16	15129970	A	G	0.015	1e-05	30108127
rs7191155	16	19800213	T	C	0.028	1.2e-06	30108127
rs12444979	16	19933600	C	T	0.04	1.3e-17	30108127
rs12446632	16	19935389	G	A	0.04	1.48e-18	25673413
rs11074446	16	20255123	T	C	0.026	1.3e-08	30108127
rs9652589	16	20370816	C	T	0.016	2.3e-05	30108127
rs7195386	16	24578458	T	C	0.013	0.00049	30108127
rs2650492	16	28333411	A	G	0.021	1.92e-09	25673413
rs62034325	16	28538640	A	G	-0.025	2.6e-11	30108127
rs12325113	16	28848668	T	C	-0.03	1.3e-22	30108127
rs7498665	16	28883241	A	G	-0.031	9.2e-23	30108127
rs7359397	16	28885659	C	T	-0.031	7.4e-23	30108127
rs3888190	16	28889486	A	C	0.031	3.14e-23	25673413
rs7204797	16	29968015	C	T	-0.017	6.4e-06	30108127
rs4787491	16	30015337	G	A	0.016	2.24e-06	25673413
rs9925964	16	31129895	A	G	0.019	8.11e-10	25673413
rs2080454	16	49062590	C	A	0.017	6.55e-08	25673413
rs3213758	16	53639438	C	T	0.027	7.5e-05	30108127
rs6499640	16	53769677	G	A	-0.033	4.8e-24	30108127
rs1558902	16	53803574	A	T	0.082	7.51e-153	25673413
rs1121980	16	53809247	G	A	-0.079	1.8e-142	30108127
rs62033400	16	53811788	A	G	-0.078	9.4e-103	30108127
rs8050136	16	53816275	C	A	-0.078	4.4e-144	30108127
rs11075990	16	53819893	A	G	-0.078	2.3e-138	30108127
rs9939609	16	53820527	T	A	-0.078	2.4e-134	30108127
rs9930506	16	53830465	A	G	-0.073	1.2e-121	30108127
rs2307022	16	68381978	A	G	0.016	9.86e-07	25673413
rs889398	16	69556715	C	T	0.016	5.47e-07	25673413
rs61747555	16	71885423	A	G	0.013	0.0039	30108127
rs756717	16	72996162	G	A	0.013	5e-05	30108127
rs9914578	17	2005136	G	C	0.02	8.99e-08	25673413
rs3026101	17	5280440	T	C	-0.018	3.5e-08	30108127
rs1000940	17	5283252	G	A	0.019	1.28e-08	25673413
rs4986044	17	21261560	C	T	0.016	1.42e-07	25673413
rs28573110	17	34914365	A	G	0.016	1.1e-05	30108127
rs12150665	17	34914787	T	C	0.016	2.44e-07	25673413
rs11652097	17	45316717	C	T	-0.013	6.4e-05	30108127
rs4144743	17	45323125	C	T	0.023	4.91e-06	25673413
rs1808192	17	45794706	A	G	0.015	1.5e-05	30108127
rs3764400	17	46123932	C	T		4.13e-07	20935630
rs6504108	17	46292923	C	T	0.017	3.58e-07	25673413
rs17631394	17	61646000	G	A	0.02	2.4e-06	30108127
rs7223966	17	61893398	G	A	0.017	1.07e-06	25673413
rs12602912	17	65870073	C	T	-0.016	3.3e-05	30108127
rs12450239	17	77449095	A	G	0.019	3.29e-05	25673413
rs12939549	17	78611724	A	G	0.018	3.2e-09	30108127
rs12940622	17	78615571	G	A	0.018	2.49e-09	25673413
rs7226371	18	1850771	G	A	0.021	2.07e-06	25673413
rs12961799	18	12904399	C	T	0.016	8.04e-06	25673413
rs1788820	18	21101944	A	G	0.021	4.4e-08	30108127
rs1808579	18	21104888	C	T	0.017	4.17e-08	25673413
rs11081818	18	31251088	A	G	0.013	0.0004	30108127
rs4327120	18	36532976	T	C	0.025	4.16e-05	25673413
rs7239883	18	40147671	G	A	0.016	1.63e-07	25673413
rs1518142	18	40721490	G	A	0.011	0.0021	30108127
rs555267	18	40992698	T	G	0.016	1.09e-06	25673413
rs8092503	18	52479487	A	G	-0.014	5.8e-05	30108127
rs7243357	18	56883319	T	G	0.022	3.86e-08	25673413
rs6567160	18	57829135	C	T	0.056	3.93e-53	25673413
rs571312	18	57839769	A	C	0.23	6.43e-42	20935630
rs17782313	18	57851097	T	C	-0.057	7.9e-48	30108127
rs8089364	18	57858829	T	C	-0.051	3.1e-49	30108127
rs12970134	18	57884750	G	A	-0.05	4.7e-47	30108127
rs9944545	18	57958244	C	T	-0.034	2.2e-23	30108127
rs12454712	18	60845884	C	T	0.017	1.46e-05	25673413
rs11150911	18	73498528	A	C	0.015	7.21e-06	25673413
rs11672550	19	1937193	T	C	0.021	3.02e-07	25673413
rs8113263	19	13179662	A	C	0.027	0.00347	25673413
rs17724992	19	18454825	A	G	0.019	3.42e-08	25673413
rs757318	19	18820308	C	A	0.017	7.9e-08	30108127
rs2304130	19	19789528	A	G	0.027	4.98e-06	25673413
rs17513613	19	30286822	C	T	0.015	5.41e-06	25673413
rs33439	19	30945171	T	C	0.019	9.84e-07	25673413
rs29941	19	34309532	G	A	0.018	2.41e-08	25673413
rs11084753	19	34322137	A	G	-0.017	7.4e-07	30108127
rs2075650	19	45395619	A	G	0.026	1.25e-08	25673413
rs2287019	19	46202172	C	T	0.036	4.59e-18	25673413
rs3810291	19	47569003	A	G	0.028	4.81e-15	25673413
rs2867125	2	622827	T	C	-0.059	2.8e-49	30108127
rs2903492	2	624678	G	A	-0.059	1e-49	30108127
rs13021737	2	632348	G	A	0.06	1.11e-50	25673413
rs6548238	2	634905	T	C	-0.06	1.5e-46	30108127
rs7561317	2	644953	A	G	-0.059	4e-49	30108127
rs10929925	2	6155557	C	A	0.015	1.24e-06	25673413
rs2044148	2	24737833	G	A	0.02	5.8e-08	30108127
rs10182181	2	25150296	G	A	0.0307	8.78e-24	25673413
rs713586	2	25158008	T	C	-0.03	1.9e-15	30108127
rs11126666	2	26928811	A	G	0.021	1.33e-09	25673413
rs1260326	2	27730940	T	C	-0.012	9.2e-05	30108127
rs4372836	2	28973883	T	C	0.015	1.42e-05	25673413
rs7578465	2	29743733	T	C	0.009	0.0155	25673413
rs968059	2	35404011	C	A	0.015	3.5e-06	25673413
rs1396141	2	41673745	T	C	0.014	0.00015	30108127
rs1979755	2	42708405	C	G	0.019	7.52e-07	25673413
rs7580766	2	42939351	G	A	0.014	0.00015	30108127
rs2075171	2	58688907	G	A	0.018	1.6e-06	30108127
rs929641	2	58792377	A	G	0.017	1.11e-07	25673413
rs4671328	2	58935282	T	G	0.021	6.2e-09	30108127
rs887912	2	59302877	T	C	0.023	2.7e-11	30108127
rs1016287	2	59305625	T	C	0.023	2.25e-11	25673413
rs268073	2	59890342	C	G	0.016	0.000634	25673413
rs11688816	2	63053048	G	A	0.017	1.89e-08	25673413
rs17016673	2	79497779	C	G	-0.027	7.1e-06	30108127
rs4566392	2	79506643	A	C	0.029	5.45e-06	25673413
rs6752828	2	80187969	C	T	0.009	0.00342	25673413
rs7570971	2	135837906	C	A	0.017	1.51e-06	25673413
rs4988235	2	136608646	A	G	0.016	4.62e-06	25673413
rs2890652	2	142959931	T	C	-0.028	4.5e-08	30108127
rs2121279	2	143043285	T	C	0.025	2.31e-08	25673413
rs6710871	2	143960593	A	G	0.022	1e-05	30108127
rs1460676	2	164567689	C	T	0.02	8.98e-07	25673413
rs355810	2	165685646	A	G	0.014	5.17e-06	25673413
rs4667682	2	172127920	T	C	0.018	1.18e-05	25673413
rs1528435	2	181550962	T	C	0.018	1.2e-08	25673413
rs11679338	2	181606895	C	T	-0.019	2.2e-06	30108127
rs13424740	2	188083123	T	C	0.011	0.000244	25673413
rs972540	2	207244783	G	A	0.018	2.28e-07	25673413
rs17203016	2	208255518	G	A	0.021	8.15e-08	25673413
rs715	2	211543055	C	T	0.022	7.13e-06	25673413
rs7421089	2	211988412	T	C	0.018	1.3e-05	30108127
rs7599312	2	213413231	G	A	0.022	1.17e-10	25673413
rs10167079	2	215257671	G	A	0.024	3.36e-06	25673413
rs492400	2	219349752	C	T	0.016	4.17e-07	25673413
rs4072096	2	227036603	A	C	-0.016	3.3e-07	30108127
rs2176040	2	227092802	A	G	0.014	6.06e-06	25673413
rs2177596	2	227890283	T	A	0.017	5.61e-06	25673413
rs11677911	2	237905331	T	G	0.015	3.68e-05	25673413
rs1884897	20	6612832	G	A	0.016	6.83e-07	25673413
rs2145272	20	6626218	G	A	-0.015	3.7e-06	30108127
rs8123881	20	15819495	G	A	0.023	4.27e-07	25673413
rs2236176	20	21081488	T	C	0.02	3.18e-06	25673413
rs6050446	20	25195509	A	G	-0.027	0.0036	30108127
rs6142096	20	32686658	A	G	0.015	7.1e-05	30108127
rs6012059	20	45503214	A	G	-0.011	0.004	30108127
rs16996700	20	50981945	T	C	0.018	1.7e-07	30108127
rs6091540	20	51087862	C	T	0.019	8.02e-08	25673413
rs2243930	20	54147462	G	A	-0.013	0.00042	30108127
rs6062788	20	61693606	A	G	0.011	0.00349	25673413
rs4809401	20	62737568	T	C	0.02	2.03e-05	25673413
rs2836754	21	40291740	C	T	0.016	4.16e-07	25673413
rs914187	21	42619749	C	T	0.014	1.42e-05	25673413
rs427943	21	46570896	C	A	0.018	3.94e-07	25673413
rs17759796	22	22190163	A	C	0.018	4.2e-05	30108127
rs4820408	22	40604945	T	G	0.015	3.65e-06	25673413
rs139913	22	40713861	T	A	0.011	0.0032	30108127
rs134871	22	42652716	C	T	0.012	5.88e-05	25673413
rs11709077	3	12336507	A	G	0.024	1.81e-07	25673413
rs1801282	3	12393125	C	G	-0.023	4.2e-07	30108127
rs4857968	3	20714580	G	A	-0.014	6.3e-05	30108127
rs6804842	3	25106437	G	A	0.019	2.48e-09	25673413
rs10460960	3	42308735	G	A	-0.02	2.9e-05	30108127
rs7613875	3	49971514	A	C	0.016	7.36e-07	25673413
rs1046956	3	50222926	T	A	0.013	0.00098	30108127
rs2590838	3	52622086	G	A	-0.011	0.00024	30108127
rs2710323	3	52815905	C	T	0.013	2.6e-05	25673413
rs2612012	3	53745625	A	C	0.02	4.92e-06	25673413
rs13076366	3	53747374	C	A	0.02	6.8e-06	30108127
rs56384862	3	58395863	A	G	-0.011	0.0042	30108127
rs11917972	3	59262687	G	A	0.023	0.000264	25673413
rs2365389	3	61236462	C	T	0.02	1.63e-10	25673413
rs2371767	3	64718258	C	G	0.018	4.79e-07	25673413
rs3849570	3	81792112	A	C	0.019	2.6e-08	25673413
rs6792696	3	81874009	G	A	-0.016	2.9e-07	30108127
rs62261676	3	85698577	A	G	0.015	0.001	30108127
rs13078960	3	85807590	G	T	0.03	1.74e-14	25673413
rs13078807	3	85884150	A	G	-0.028	5.1e-13	30108127
rs1436351	3	104617973	T	G	0.016	8.34e-06	25673413
rs7640424	3	107820063	C	T	0.015	5.39e-06	25673413
rs2868975	3	116935323	G	A	0.017	0.00061	30108127
rs2124499	3	123093541	G	C	0.014	8.35e-06	25673413
rs9856151	3	131574485	A	G	0.017	1.6e-06	25673413
rs876424	3	131637676	T	G	-0.019	2.6e-06	30108127
rs9880211	3	136107549	A	G	0.018	5.97e-07	25673413
rs7621025	3	136272246	T	C	-0.017	2.8e-06	30108127
rs9867325	3	136618909	C	G	0.017	1.15e-06	25673413
rs1720825	3	138108083	A	G	0.017	8.4e-06	30108127
rs253664	3	138113353	T	C	0.017	6.57e-06	25673413
rs16851483	3	141275436	T	G	0.048	3.55e-10	25673413
rs9438	3	154018887	G	C	-0.014	0.00023	30108127
rs4395360	3	157318257	C	T	0.017	4.41e-06	25673413
rs7620457	3	183747266	G	A	0.018	8.82e-06	25673413
rs1516725	3	185824004	C	T	0.045	1.89e-22	25673413
rs7647305	3	185834290	T	C	-0.036	1.3e-20	30108127
rs9816226	3	185834499	A	T	-0.039	1.5e-21	30108127
rs7611238	3	195072918	A	G	0.018	9.99e-07	25673413
rs34811474	4	25408838	G	A	0.009	0.033	30108127
rs16992647	4	36813105	C	T	0.017	2.9e-05	30108127
rs4833079	4	38654681	T	C	0.014	1.18e-05	25673413
rs10938353	4	44582487	G	A	0.017	0.000987	25673413
rs10938397	4	45182527	G	A	0.04	3.21e-38	25673413
rs17001654	4	77129568	G	C	0.031	7.76e-09	25673413
rs13107325	4	103188709	T	C	0.048	1.83e-12	25673413
rs10518406	4	123762897	G	A	0.03	0.00102	25673413
rs2391518	4	130817060	T	C	0.016	1.08e-06	25673413
rs10019997	4	137048599	T	C	0.012	0.0001	30108127
rs11727676	4	145659064	T	C	0.036	2.55e-08	25673413
rs782971	5	43124688	G	A	0.013	0.000345	25673413
rs4865796	5	53272664	G	A	0.012	0.00025	30108127
rs255414	5	62817900	A	G		1.05e-06	20935630
rs1503526	5	63020706	C	T	0.013	4.87e-05	25673413
rs2112347	5	75015242	T	G	0.026	6.19e-17	25673413
rs6870983	5	87697533	C	T	0.018	4.21e-07	25673413
rs16903285	5	87978252	T	C	-0.021	0.00019	30108127
rs7713317	5	95716722	G	A	0.017	6.49e-07	25673413
rs261967	5	95850250	A	C	-0.018	4.1e-06	30108127
rs150992	5	98275197	A	G	0.017	4.79e-07	25673413
rs288232	5	107419548	C	T	0.023	4.39e-06	25673413
rs40067	5	107439012	G	A	0.024	7.4e-06	30108127
rs10063334	5	112760874	C	T	0.028	0.00024	30108127
rs1582931	5	122657199	G	A	0.013	0.00057	30108127
rs6864049	5	124330522	G	A	0.016	3.62e-07	25673413
rs4836133	5	124332103	C	A	-0.018	7.2e-06	30108127
rs13174863	5	139080745	G	A	0.015	0.000668	25673413
rs1109114	5	148615946	C	T	0.012	7.72e-05	25673413
rs815610	5	153517178	C	G	0.02	6.5e-08	30108127
rs7715256	5	153537893	G	T	0.016	1.7e-07	25673413
rs7730898	5	170459675	A	G	0.013	0.00016	30108127
rs3849724	5	173290977	G	T	0.014	9.76e-06	25673413
rs2228213	6	12124855	G	A	0.016	1.04e-06	25673413
rs2770102	6	21819216	G	A	0.014	5.41e-06	25673413
rs9275595	6	32681355	T	C	0.016	8.74e-06	25673413
rs943466	6	33731787	G	A	0.016	7.91e-06	25673413
rs206936	6	34302869	A	G	-0.019	1.1e-06	30108127
rs7757419	6	34439569	A	T	-0.022	5.5e-08	30108127
rs205262	6	34563164	G	A	0.022	1.75e-10	25673413
rs6457796	6	34828553	T	C	-0.022	3.1e-10	30108127
rs2033529	6	40348653	G	A	0.019	1.39e-08	25673413
rs998584	6	43757896	C	A	0.017	9.1e-07	25673413
rs9357506	6	46335169	G	A	0.016	2.48e-05	25673413
rs17665162	6	50275258	C	T	0.033	1.29e-06	25673413
rs987237	6	50803050	A	G	-0.044	2e-28	30108127
rs2207139	6	50845490	G	A	0.045	4.13e-29	25673413
rs4715210	6	50897251	C	T	-0.044	1.1e-28	30108127
rs947612	6	73738661	G	A	-0.012	0.0053	30108127
rs4498364	6	97613773	C	T	0.017	2.4e-05	30108127
rs200810	6	97922184	T	C	0.014	6.94e-06	25673413
rs901630	6	98539519	C	T	0.013	6.01e-05	25673413
rs9400239	6	108977663	C	T	0.019	1.61e-08	25673413
rs1337332	6	114696790	C	A	0.008	0.0328	25673413
rs9374842	6	120185665	T	C	0.019	9.67e-08	25673413
rs2357760	6	120213880	G	A	-0.017	3e-07	30108127
rs6569648	6	130349119	C	T	0.017	2.5e-06	25673413
rs13201877	6	137675541	G	A	0.023	2.35e-07	25673413
rs2185027	6	153381622	A	C	-0.014	2.9e-05	30108127
rs487152	6	160774486	C	A	-0.015	8.8e-07	30108127
rs13191362	6	163033350	A	G	0.028	7.34e-09	25673413
rs9364687	6	163817911	G	T	0.015	1.48e-06	25673413
rs1830074	7	6718674	C	T	0.019	1.06e-05	25673413
rs215607	7	32338337	G	A	0.023	2e-05	30108127
rs11771526	7	32342618	G	A	0.027	1.54e-05	25673413
rs10269783	7	49616203	A	G	0.014	4.14e-06	25673413
rs10499694	7	50614173	A	G	0.015	1.09e-06	25673413
rs11765748	7	50615616	T	A	0.016	2e-05	30108127
rs38313	7	70067679	G	A	0.014	0.000229	25673413
rs1167827	7	75163169	G	A	0.02	6.33e-10	25673413
rs2245368	7	76608143	C	T	0.032	3.19e-08	25673413
rs6955651	7	76639871	T	C	0.041	1.3e-07	30108127
rs3779273	7	77828940	G	A	0.015	1.52e-06	25673413
rs2237579	7	93095867	T	G	-0.017	4.3e-06	30108127
rs9641123	7	93197732	C	G	0.019	5e-07	25673413
rs6465468	7	95169514	T	G	0.017	2.32e-06	25673413
rs12705981	7	114334957	C	A	0.012	0.000804	25673413
rs4727804	7	114400999	A	G	-0.019	3e-05	30108127
rs929354	7	157045557	T	C	0.014	0.000385	25673413
rs12546962	8	9198185	G	A	0.016	4.16e-06	25673413
rs6990042	8	14173974	G	T	0.016	8.36e-07	25673413
rs11997175	8	33770070	C	T	0.014	3.74e-06	25673413
rs7844647	8	34503776	T	C	0.016	4.62e-06	25673413
rs6471932	8	62078904	T	A	-0.022	3.6e-05	30108127
rs4738873	8	62086176	A	G	0.02	5.25e-07	25673413
rs11787111	8	65192451	G	A	0.053	3.89e-06	25673413
rs4735692	8	76615663	A	G	0.024	3.8e-10	30108127
rs17405819	8	76806584	T	C	0.022	2.07e-11	25673413
rs16907751	8	81375457	C	T	0.035	1.26e-07	25673413
rs733594	8	85077686	C	T	-0.018	2.7e-07	30108127
rs2033732	8	85079709	C	T	0.019	4.89e-08	25673413
rs12680842	8	95582606	A	G	0.014	1.69e-05	25673413
rs3134353	8	101947453	T	A	0.017	1.36e-05	25673413
rs4389974	8	112381796	C	A	0.013	2.43e-05	25673413
rs2278491	8	117656871	C	T	0.019	7.18e-05	25673413
rs7830341	8	128109930	G	A	0.028	0.0151	25673413
rs10975870	9	6880263	G	A	0.024	8.4e-07	25673413
rs12352785	9	6956850	A	C	-0.016	1.6e-06	30108127
rs4740619	9	15634326	T	C	0.018	4.56e-09	25673413
rs770214	9	15888706	G	A	0.014	0.012	30108127
rs10968576	9	28414339	G	A	0.025	6.61e-14	25673413
rs10971721	9	33827694	C	T	0.026	1.1e-05	25673413
rs7024334	9	109072075	T	G	0.016	1.4e-05	30108127
rs6477694	9	111932342	C	T	0.017	2.67e-08	25673413
rs1928295	9	120378483	T	C	0.019	7.91e-10	25673413
rs10760279	9	126105291	T	G	0.022	2.1e-07	25673413
rs541160	9	126590687	C	T	-0.016	0.0012	30108127
rs10733682	9	129460914	A	G	0.017	1.83e-08	25673413
rs2270204	9	131042734	G	T	0.019	2.6e-07	25673413
rs2481044	6	160707247	T	C	0.0235	4.66e-07	25673413
Legend : 1) Chromosomal positions for listed variants are reported according to GRCh37 build.
2) Beta (effect size) and p value (significance) scores are reported from GWAS output on European cohorts [41][42][47][48].
